# Supplementary material for: Metagenomic Sequencing of Lloviu Virus from Dead Schreiber’s Bats in Bosnia and Herzegovina
Source: Microorganisms. 2023 Nov 30;11(12):2892. doi: 10.3390/microorganisms11122892 (PMC10745292; doi:10.3390/microorganisms11122892)
Supplement: Supplementary file 1 [file microorganisms-11-02892-s001.zip]

Archive with 1 entries (1 files):
- microorganisms-2679515-supplementary.pdf
